# Supplementary material for: The COVID-19 outbreak in Sichuan, China: Epidemiology and impact of interventions
Source: PLoS Comput Biol. 2020 Dec 28;16(12):e1008467. doi: 10.1371/journal.pcbi.1008467 (PMC7794025; doi:10.1371/journal.pcbi.1008467)
Supplement: S1 Table — (XLSX) [file pcbi.1008467.s006.xlsx]

## Sheet: Sheet1
Prefecture	Total number of COVID-19 cases	Prefecture	Total number of COVID-19 cases
Guangan	30	Aba	1
Dazhou	42	Yibin	12
Bazhong	24	Mianyang	22
Ganzi	78	Chengdu	144
Zigong	9	Leshan	3
Ziyang	4	Nanchong	39
Liangshan	13	Deyang	18
Yaan	7	Luzhou	24
Neijiang	22	Panzhihua	16
Guangyuan	6	Suining	17
Meishan	8
